# Supplementary material for: Computer-Aided Design for Identifying Anticancer Targets in Genome-Scale Metabolic Models of Colon Cancer
Source: Biology (Basel). 2021 Oct 29;10(11):1115. doi: 10.3390/biology10111115 (PMC8614794; doi:10.3390/biology10111115)
Supplement: Supplementary file 1 [file biology-10-01115-s001.zip]

Archive with 3 entries (3 files):
- SupplementaryFile1.pdf
- SupplementaryFile2.xlsx
- SupplementaryFile3.xlsx
